# Supplementary material for: Tripartite Motif-Containing 2, a Glutamine Metabolism-Associated Protein, Predicts Poor Patient Outcome in Triple-Negative Breast Cancer Treated with Chemotherapy
Source: Cancers (Basel). 2024 May 21;16(11):1949. doi: 10.3390/cancers16111949 (PMC11171213; doi:10.3390/cancers16111949)
Supplement: Supplementary file 1 [file cancers-16-01949-s001.zip]

Archive with 1 entries (1 files):
- cancers-2854957-supplementary.pdf
